# Supplementary material for: Protection against Mycobacterium tuberculosis Infection Offered by a New Multistage Subunit Vaccine Correlates with Increased Number of IFN-γ+IL-2+ CD4+ and IFN-γ+ CD8+ T Cells
Source: PLoS One. 2015 Mar 30;10(3):e0122560. doi: 10.1371/journal.pone.0122560 (PMC4378938; doi:10.1371/journal.pone.0122560)
Supplement: S1 Table — (XLS) [file pone.0122560.s002.xls]

## Sheet: S1_dataset
Recombinant plasmids	Primer names and sequences(5’- 3’)	Cycle parameters
pET30b-A1D4	A1D4F:TTCCATATGCATCTCGCCAACGGTTCGATGTCGG	95℃ 5min; 94℃ 1min, 64℃ 1min and 72℃ 3min, 30 cycles; 72℃ 10min
	A1D4R:ATCTCGAGGTTGGTGGACCGGATCTGAATGTGC
pET28a-Rv1813	Rv1813F:TTCGGATCCCATCTCGCCAACGG-TTCGATG	95℃ 5min; 94℃ 1min, 63℃ 45sec and 72℃ 30sec, 30 cycles; 72℃ 10min
	Rv1813R:ATCTCGAGGTTGCACGCCCAGTTGAC
pET30b-Rv2623	Rv2623F:TTCCATATGTCATCGGGCAATTCATCTCTG	95℃ 5min; 94℃ 1min, 60℃ 45sec and 72℃ 1 min, 30 cycles; 72℃ 10min
	Rv2623R:CCGCTCGAGAGTCAGCGACTCGCGTG
pET28a-Rv2660c	Rv2660cF:TTCCATATGATAGCGGGCGTCGACCAG	95℃ 5min; 94℃ 1min, 63℃ 40sec and 72℃ 30sec, 30 cycles; 72℃ 10min
	Rv2660cR:ATCTCGAGGTGAAACTGGTTCAATCCCAGTATCG
